# Supplementary material for: A Synergistic Dual-Channel Sensor for Ultrasensitive Detection of Pseudomonas aeruginosa by DNA Nanostructure and G-Quadruplex
Source: Biosensors (Basel). 2022 Dec 26;13(1):24. doi: 10.3390/bios13010024 (PMC9856186; doi:10.3390/bios13010024)
Supplement: Supplementary file 1 [file biosensors-13-00024-s001.zip]

Archive with 1 entries (1 files):
- biosensors-2051946-supplementary.pdf
